# Supplementary material for: Accuracy and Outcomes of Computer-Aided Surgical Planning in Deep Circumflex Iliac Artery (DCIA) Free Flap Reconstruction of Maxillofacial Defects: A Systematic Review
Source: J Clin Med. 2026 Jun 13;15(12):4600. doi: 10.3390/jcm15124600 (PMC13302490; doi:10.3390/jcm15124600)
Supplement: Supplementary file 1 [file jcm-15-04600-s001.zip]

Archive with 2 entries (2 files):
- Supplementary_File_S1_PRISMA_2020_Checklist_v3.pdf
- Supplementary_Table_S1_MINORS_itemlevel.pdf
